# Supplementary material for: Sensitive detection of SARS-CoV-2 seroconversion by flow cytometry reveals the presence of nucleoprotein-reactive antibodies in unexposed individuals
Source: Commun Biol. 2021 Apr 20;4:486. doi: 10.1038/s42003-021-02011-6 (PMC8058339; doi:10.1038/s42003-021-02011-6)
Supplement: Supplementary file 4 — Supplementary Data 1 [file 42003_2021_2011_MOESM4_ESM.xlsx]

## Sheet: Figure 2
		RBD				S1				N
	X	Y1:gMFI	Y2:gMFI		X	Y1:gMFI	Y2:gMFI		X	Y1:gMFI	Y2:gMFI
	150	21233	18184		150	14648.6	12441.6		150	9212.5	8403.5
	750	25428	25566		750	17692.6	18074.6		750	11437.5	10246.5
	3750	16561	15394		3750	9457.6	8461.6		3750	7335.5	7264.5
	18750	4908	4529		18750	2262.6	2092.6		18750	1747.5	1814.5
	93750	861	906		93750	382.6	413.6		93750	335.5	301.5
	468750	183	191		468750	81.6	82.6		468750	68.5	72.5
	2343750	42	46		2343750	15.6	18.6		2343750	23.5	24.5
	11718750	17	18		11718750	8.6	7.2		11718750	14.5	8.5
	58593750	15	15		58593750	10.2	6.3		58593750	6.5	4.5
		RBD				S1				N
	X	Y1:OD	Y2:OD		X	Y1:OD	Y2:OD		X	Y1:OD	Y2:OD
	150	1.9465	1.7975		150	1.695	1.749		150	1.7925	1.9445
	750	1.9325	1.8575		750	1.786	1.769		750	1.7015	1.7605
	3750	1.4965	1.5665		3750	1.61	1.589		3750	1.5945	1.6345
	18750	0.7995	0.7665		18750	0.804	0.743		18750	0.9615	1.0505
	93750	0.2745	0.2835		93750	0.253	0.249		93750	0.5145	0.4705
	468750	0.1215	0.1035		468750	0.104	0.11		468750	0.2475	0.2445
	2343750	0.1195	0.1015		2343750	0.108	0.103		2343750	0.1755	0.1675
	11718750	0.1655	0.1255		11718750	0.152	0.125		11718750	0.2315	0.2395
	117187500	0.0415	0.0405		117187500	0.049	0.047		117187500	0.0765	0.0795

## Sheet:  Fig 3 FACS
IgG RBD		preCOVID										Acute COVID
	Dilution	21	22	25	31	33	38	39	40	46	47	459	470	531	544	558	465	466	467	501	504
	50	0.11	0.11	0.11	0.11	0.11	0.11	0.11	0.11	0.11	0.11	89	276.4	558	556.6	1587	149.6	319.2	700	226.3	553
	150	0.11	0.11	0.11	0.11	0.11	0.11	0.11	0.11	0.11	0.11	38	627	1179	1735	1269	877	1989	4096	1601	2294
	450	0.11	0.11	0.11	0.11	0.11	0.11	0.11	0.11	0.11	0.11	12	551	1120	3699	1255	2019.6	2154	16278	2277	5706
	1350	0.11	0.11	0.11	0.11	0.11	0.11	0.11	0.11	0.11	0.11	0.11	623	808	2567	967	2466	1250	19353	1943	3099
	4050	0.11	0.11	0.11	0.11	0.11	0.11	0.11	0.11	0.11	0.11	0.11	245	334	1358	393	1758	412	11095	805	2119
	12150	0.11	0.11	0.11	0.11	0.11	0.11	0.11	0.11	0.11	0.11	0.11	1	24	265	70	757	38	5984	135	458
	36450	0.11	0.11	0.11	0.11	0.11	0.11	0.11	0.11	0.11	0.11	0.11	0.11	0.11	0.11	0.11	121	0.11	878	0.11	37
IgG S1		preCOVID										Acute COVID
	Dilution	21	22	25	31	33	38	39	40	46	47	459	470	531	544	558	465	466	467	501	504
	50	0.11	0.11	0.11	0.11	0.11	0.11	0.11	1	0.11	0.11	134	266.4	1036	651.6	2988	281.6	402.2	818	321.3	824
	150	0.11	0.11	0.11	0.11	0.11	0.11	0.11	0.11	0.11	0.11	89	856	1862	2845	1823	487	2454	4769	3077	3629
	450	0.11	0.11	0.11	0.11	0.11	0.11	0.11	0.11	0.11	0.11	53	757	1434	5506	1405	449.6	2699	18122	3820	9894
	1350	0.11	0.11	0.11	0.11	0.11	0.11	0.11	0.11	0.11	0.11	0.11	869	864	3531	916	439	1573	20764	2867	5543
	4050	0.11	0.11	0.11	0.11	0.11	0.11	0.11	0.11	0.11	0.11	0.11	401	324	1875	314	277	494	10829	1200	4146
	12150	0.11	0.11	0.11	0.11	0.11	0.11	0.11	0.11	0.11	0.11	0.11	12	0.11	372	18	68	30	5918	184	1041
	36450	0.11	0.11	0.11	0.11	0.11	0.11	0.11	0.11	0.11	0.11	0.11	0.11	0.11	0.11	0.11	0.11	0.11	868	0.11	118
IgG N		preCOVID										Acute COVID
	Dilution	21	22	25	31	33	38	39	40	46	47	459	470	531	544	558	465	466	467	501	504
	50	0.11	0.11	0.11	98	18.4	30	25.1	0.11	4	8	7	47.4	53	121.6	314	193.6	145.2	259	114.3	248
	150	0.11	0.11	0.11	112	46.3	0.11	0.11	0.11	0.11	3	0.11	88	154	523	1615	202	1130	966	1053	1014
	450	0.11	0.11	0.11	34	36	0.11	0.11	0.11	0.11	0.11	0.11	112	2084	6526	2087	158.6	1669	5901	3521	5620
	1350	0.11	0.11	0.11	0.11	2	0.11	0.11	0.11	0.11	0.11	0.11	220	3733	5449	1475	133	1036	9508	2928	3957
	4050	0.11	0.11	0.11	0.11	0.11	0.11	0.11	0.11	0.11	0.11	0.11	148	2186	3222	645	48	312	5680	1255	2841
	12150	0.11	0.11	0.11	0.11	0.11	0.11	0.11	0.11	0.11	0.11	0.11	0.11	486	831	151	0.11	2	2885	182	565
	36450	0.11	0.11	0.11	0.11	0.11	0.11	0.11	0.11	0.11	0.11	0.11	0.11	0.11	115	0.11	0.11	0.11	470	0.11	55
IgM RBD		preCOVID										Acute COVID
	Dilution	21	22	25	31	33	38	39	40	46	47	459	470	531	544	558	465	466	467	501	504
	50	0.11	0.11	0.11	0.11	0.11	0.11	0.11	0.11	0.11	0.11	1763	1202	122	0.11	176	0.11	1313	402	2615	544
	150	0.11	0.11	0.11	0.11	0.11	0.11	0.11	0.11	0.11	0.11	678	745	144	0.11	144	0.11	2877	472	3218	724
	450	0.11	0.11	0.11	0.11	0.11	0.11	0.11	0.11	0.11	0.11	288	350	0.11	0.11	0.11	0.11	1744	750	678	745
	1350	0.11	0.11	0.11	0.11	0.11	0.11	0.11	0.11	0.11	0.11	7	37	0.11	0.11	0.11	0.11	713	459	13	263
	4050	0.11	0.11	0.11	0.11	0.11	0.11	0.11	0.11	0.11	0.11	0.11	0.11	0.11	0.11	0.11	0.11	168	117	0.11	103
	12150	0.11	0.11	0.11	0.11	0.11	0.11	0.11	0.11	0.11	0.11	0.11	0.11	0.11	0.11	0.11	0.11	0.11	32	0.11	0.11
	36450	0.11	0.11	0.11	0.11	0.11	0.11	0.11	0.11	0.11	0.11	0.11	0.11	0.11	0.11	0.11	0.11	0.11	0.11	0.11	0.11
IgM S1		preCOVID										Acute COVID
	Dilution	21	22	25	31	33	38	39	40	46	47	459	470	531	544	558	465	466	467	501	504
	50	0.11	0.11	0.11	0.11	0.11	0.11	0.11	0.11	0.11	0.11	1672	1986	943	0.11	597	0.11	2091	574	2515	837
	150	0.11	0.11	0.11	0.11	0.11	0.11	0.11	0.11	0.11	0.11	680	1761	533	0.11	177	0.11	3847	665	3820	1244
	450	0.11	0.11	0.11	0.11	0.11	0.11	0.11	0.11	0.11	0.11	235	804	88	0.11	0.11	0.11	2285	804	483	1405
	1350	0.11	0.11	0.11	0.11	0.11	0.11	0.11	0.11	0.11	0.11	0.11	141	0.11	0.11	0.11	0.11	880	388	0.11	490
	4050	0.11	0.11	0.11	0.11	0.11	0.11	0.11	0.11	0.11	0.11	0.11	0.11	0.11	0.11	0.11	0.11	174	38	0.11	209
	12150	0.11	0.11	0.11	0.11	0.11	0.11	0.11	0.11	0.11	0.11	0.11	0.11	0.11	0.11	0.11	0.11	0.11	0.11	0.11	0.11
	36450	0.11	0.11	0.11	0.11	0.11	0.11	0.11	0.11	0.11	0.11	0.11	0.11	0.11	0.11	0.11	0.11	0.11	0.11	0.11	0.11
IgM N		preCOVID										Acute COVID
	Dilution	21	22	25	31	33	38	39	40	46	47	459	470	531	544	558	465	466	467	501	504
	50	0.11	0.11	0.11	0.11	0.11	0.11	0.11	0.11	0.11	0.11	0.11	235	204	0.11	0.11	0.11	356	590	2132	32
	150	0.11	0.11	0.11	0.11	0.11	0.11	0.11	0.11	0.11	0.11	0.11	0.11	464	0.11	0.11	0.11	598	730	4904	124
	450	0.11	0.11	0.11	0.11	0.11	0.11	0.11	0.11	0.11	0.11	0.11	0.11	2427	0.11	0.11	0.11	265	1542	3399	422
	1350	0.11	0.11	0.11	0.11	0.11	0.11	0.11	0.11	0.11	0.11	0.11	0.11	1282	0.11	0.11	0.11	5	1120	118	124
	4050	0.11	0.11	0.11	0.11	0.11	0.11	0.11	0.11	0.11	0.11	0.11	0.11	595	0.11	0.11	0.11	0.11	293	0.11	0.11
	12150	0.11	0.11	0.11	0.11	0.11	0.11	0.11	0.11	0.11	0.11	0.11	0.11	48	0.11	0.11	0.11	0.11	69	0.11	0.11
	36450	0.11	0.11	0.11	0.11	0.11	0.11	0.11	0.11	0.11	0.11	0.11	0.11	0.11	0.11	0.11	0.11	0.11	0.11	0.11	0.11
	AUC	preCOVID										Acute COVID
		21	22	25	31	33	38	39	40	46	47	459	470	531	544	558	465	466	467	501	504
	IgG RBD	0.5	0.5	0.5	0.5	0.5	0.5	0.5	0.5	0.5	0.5	32164.4	87689.9	172312	198209	516825	236460	114786	1874979	113089	235621
	IgG S1	0.5	0.5	0.5	0.5	0.5	0.5	0.5	323.52	0.5	0.5	48173.9	88674.9	338178	257423	1037689	73184	147102	1843623	171425	404959
	IgG N	0.5	0.5	0.5	35177.4	6553.07	10865	9083.87	0.5	1414.02	2862.24	2504.52	19809.1	258929	416680	107709	64014.1	70739.7	945530	149076	286201
	IgM RBD	0.5	0.5	0.5	0.5	0.5	0.5	0.5	0.5	0.5	0.5	637603	432634	44051.3	0.5	63648.2	0.5	448291	126131	940810	183576
	IgM S1	0.5	0.5	0.5	0.5	0.5	0.5	0.5	0.5	0.5	0.5	604963	710990	341147	0.5	216616	0.5	721254	195626	906461	279700
	IgM N	0.5	0.5	0.5	0.5	0.5	0.5	0.5	0.5	0.5	0.5	0.5	85382.5	95388.3	0.5	0.5	0.5	127262	182504	761911	14303.5

## Sheet: Fig 3 ELISA
IgG RBD		preCOVID										Acute COVID
	Dilution	21	22	25	31	33	38	39	40	46	47	465	467	466	501	504	459	470	531	544	558
	50	0.11	0.11	0.11	0.11	0.1728	0.11	0.11	0.11	0.11	0.11	0.2555	0.9888	1.0158	1.1748	0.9055	1.2778	1.1798	1.2205	1.1365	0.7055
	150	0.11	0.11	0.11	0.11	0.11	0.11	0.11	0.11	0.11	0.11	0.11	0.8728	0.9908	1.4678	0.5805	1.2418	1.1818	0.9585	1.1565	0.5125
	450	0.11	0.11	0.11	0.11	0.11	0.11	0.11	0.11	0.11	0.11	0.11	0.6798	0.6518	1.4828	0.3655	0.9198	1.0408	0.5865	0.8065	0.2495
	1350	0.11	0.11	0.11	0.11	0.11	0.11	0.11	0.11	0.11	0.11	0.11	0.2998	0.3068	0.9188	0.1515	0.3938	0.7938	0.2505	0.4475	0.11
	4050	0.11	0.11	0.11	0.11	0.11	0.11	0.11	0.11	0.11	0.11	0.11	0.11	0.1228	0.8368	0.11	0.1738	0.3758	0.11	0.1625	0.11
	12150	0.11	0.11	0.11	0.11	0.11	0.11	0.11	0.11	0.11	0.11	0.11	0.11	0.11	0.2998	0.11	0.11	0.1258	0.11	0.11	0.11
	36450	0.11	0.11	0.11	0.11	0.11	0.11	0.11	0.11	0.11	0.11	0.11	0.11	0.11	0.11	0.11	0.11	0.11	0.11	0.11	0.11
IgG S1		preCOVID										Acute COVID
	Dilution	21	22	25	31	33	38	39	40	46	47	465	467	466	501	504	459	470	531	544	558
	50	0.11	0.11	0.11	0.11	0.134	0.11	0.2995	0.11	0.11	0.11	0.1375	0.99	1.399	1.477	1.0565	1.591	1.31	1.3835	1.6135	1.0465
	150	0.11	0.11	0.11	0.11	0.11	0.11	0.3515	0.11	0.11	0.11	0.11	1.014	1.333	1.703	0.6715	1.448	1.587	0.8935	1.4415	0.6105
	450	0.11	0.11	0.11	0.11	0.11	0.11	0.11	0.11	0.11	0.11	0.11	0.613	0.975	1.661	0.3375	1.032	1.466	0.6035	1.1445	0.3165
	1350	0.11	0.11	0.11	0.11	0.11	0.11	0.11	0.11	0.11	0.11	0.11	0.307	0.548	1.453	0.1415	0.602	1.231	0.2745	0.6165	0.1125
	4050	0.11	0.11	0.11	0.11	0.11	0.11	0.11	0.11	0.11	0.11	0.11	0.11	0.209	1.189	0.11	0.22	0.671	0.11	0.2845	0.11
	12150	0.11	0.11	0.11	0.11	0.11	0.11	0.11	0.11	0.11	0.11	0.11	0.11	0.11	0.427	0.11	0.11	0.219	0.11	0.11	0.11
	36450	0.11	0.11	0.11	0.11	0.11	0.11	0.11	0.11	0.11	0.11	0.11	0.11	0.11	0.117	0.11	0.11	0.11	0.11	0.11	0.11
IgG N		preCOVID										Acute COVID
	Dilution	21	22	25	31	33	38	39	40	46	47	465	467	466	501	504	459	470	531	544	558
	50	0.11	0.11	0.11	0.11	0.1398	0.11	0.1245	0.11	0.11	0.11	0.11	0.7018	1.2158	1.1168	0.8175	1.4708	1.1248	1.2185	1.3155	1.2915
	150	0.11	0.11	0.11	0.11	0.11	0.11	0.11	0.11	0.11	0.11	0.11	0.3778	1.1798	1.1918	0.7125	1.1628	1.2318	1.1875	1.4265	1.1315
	450	0.11	0.11	0.11	0.11	0.11	0.11	0.11	0.11	0.11	0.11	0.11	0.1778	1.1908	1.2928	0.8065	0.9868	1.1778	1.1445	1.4115	0.7565
	1350	0.11	0.11	0.11	0.11	0.11	0.11	0.11	0.11	0.11	0.11	0.11	0.11	1.1948	1.2878	0.4875	0.7878	1.1218	0.9175	1.2635	0.3575
	4050	0.11	0.11	0.11	0.11	0.11	0.11	0.11	0.11	0.11	0.11	0.11	0.11	0.8388	1.0158	0.2365	0.2978	0.6728	0.5065	0.7465	0.1155
	12150	0.11	0.11	0.11	0.11	0.11	0.11	0.11	0.11	0.11	0.11	0.11	0.11	0.3438	0.5368	0.11	0.11	0.2578	0.1705	0.2635	0.11
	36450	0.11	0.11	0.11	0.11	0.11	0.11	0.11	0.11	0.11	0.11	0.11	0.11	0.11	0.1748	0.11	0.11	0.11	0.11	0.11	0.11
IgM RBD		preCOVID										Acute COVID
	Dilution	21	22	25	31	33	38	39	40	46	47	465	467	466	501	504	459	470	531	544	558
	50	0.11	0.11	0.11	0.11	0.1313	0.11	0.11	0.11	0.11	0.11	0.8293	0.2373	1.1813	1.0093	1.5503	1.5463	1.4023	0.6263	0.6323	0.3863
	150	0.11	0.11	0.11	0.11	0.11	0.11	0.11	0.11	0.11	0.11	0.5813	0.1723	1.3603	1.3183	1.2303	0.8683	1.2953	0.4613	0.4153	0.2893
	450	0.11	0.11	0.11	0.11	0.11	0.11	0.11	0.11	0.11	0.11	0.3313	0.11	1.2053	1.1713	0.7683	0.3623	1.1923	0.2663	0.2323	0.2003
	1350	0.11	0.11	0.11	0.11	0.11	0.11	0.11	0.11	0.11	0.11	0.1953	0.11	0.7633	0.6743	0.3703	0.11	0.6653	0.11	0.1253	0.11
	4050	0.11	0.11	0.11	0.11	0.11	0.11	0.11	0.11	0.11	0.11	0.11	0.11	0.3283	0.3733	0.1463	0.11	0.2883	0.11	0.11	0.11
	12150	0.11	0.11	0.11	0.11	0.11	0.11	0.11	0.11	0.11	0.11	0.11	0.11	0.1253	0.1283	0.11	0.11	0.1143	0.11	0.11	0.11
	36450	0.11	0.11	0.11	0.11	0.11	0.11	0.11	0.11	0.11	0.11	0.11	0.11	0.11	0.11	0.11	0.11	0.11	0.11	0.11	0.11
IgM S1		preCOVID										Acute COVID
	Dilution	21	22	25	31	33	38	39	40	46	47	459	465	466	467	470	501	504	531	544	558
	50	0.11	0.11	0.11	0.11	0.11	0.11	0.11	0.11	0.11	0.11	0.6605	0.136	0.694	0.706	1.5195	1.004	0.724	0.8765	0.8365	0.4815
	150	0.11	0.11	0.11	0.11	0.11	0.11	0.11	0.11	0.11	0.11	0.5425	0.11	0.821	0.947	1.1185	0.709	0.911	0.5875	0.6015	0.3955
	450	0.11	0.11	0.11	0.11	0.11	0.11	0.11	0.11	0.11	0.11	0.4065	0.11	0.11	0.91	0.8315	0.24	0.761	0.2825	0.3005	0.2195
	1350	0.11	0.11	0.11	0.11	0.11	0.11	0.11	0.11	0.11	0.11	0.1655	0.11	0.482	0.658	0.3825	0.11	0.494	0.1335	0.1185	0.1135
	4050	0.11	0.11	0.11	0.11	0.11	0.11	0.11	0.11	0.11	0.11	0.11	0.11	0.199	0.234	0.1655	0.11	0.21	0.11	0.11	0.11
	12150	0.11	0.11	0.11	0.11	0.11	0.11	0.11	0.11	0.11	0.11	0.11	0.11	0.11	0.11	0.11	0.11	0.11	0.11	0.11	0.11
	36450	0.11	0.11	0.11	0.11	0.11	0.11	0.11	0.11	0.11	0.11	0.11	0.11	0.11	0.11	0.11	0.11	0.11	0.11	0.11	0.11
IgM N		preCOVID										Acute COVID
	Dilution	21	22	25	31	33	38	39	40	46	47	459	465	466	467	470	501	504	531	544	558
	50	0.11	0.137	0.119	0.11	0.11	0.1495	0.1345	0.2495	0.1105	0.4055	0.2155	0.11	0.281	0.721	0.8845	1.058	0.478	1.1235	0.1755	0.3165
	150	0.122	0.123	0.126	0.11	0.11	0.11	0.11	0.1585	0.11	0.3655	0.1655	0.11	0.29	1.217	0.5995	1.078	0.71	1.1855	0.1795	0.2955
	450	0.11	0.11	0.11	0.11	0.11	0.11	0.11	0.11	0.11	0.2125	0.11	0.11	0.11	1.193	0.3075	0.551	0.756	1.1755	0.11	0.1765
	1350	0.11	0.11	0.11	0.11	0.11	0.11	0.11	0.11	0.11	0.1115	0.11	0.11	0.203	1.31	0.1405	0.11	0.409	0.7855	0.11	0.1105
	4050	0.11	0.11	0.11	0.11	0.11	0.11	0.11	0.11	0.11	0.11	0.11	0.11	0.11	1.013	0.11	0.11	0.189	0.3935	0.11	0.11
	12150	0.11	0.11	0.11	0.11	0.11	0.11	0.11	0.11	0.11	0.11	0.11	0.11	0.11	0.475	0.11	0.11	0.11	0.1985	0.11	0.11
	36450	0.11	0.11	0.11	0.11	0.11	0.11	0.11	0.11	0.11	0.11	0.11	0.11	0.11	0.178	0.11	0.11	0.11	0.11	0.11	0.11
		preCOVID										Acute COVID
	AUC	21	22	25	31	33	38	39	40	46	47	459	465	466	467	470	501	504	531	544	558
	IgG RBD	0.5	0.5	0.5	0.5	22.83	0.5	0.5	0.5	0.5	0.5	52.89	311.08	320.01	295.16	285.94	408.82	351.92	396.58	357.97	214.82
	IgG S1	0.5	0.5	0.5	0.5	8.724	0.5	68.49	0.5	0.5	0.5	9.996	311.54	447.69	352.69	341	515.34	359.49	455.43	519.11	338.13
	IgG N	0.5	0.5	0.5	0.5	10.83	0.5	5.271	0.5	0.5	0.5	0.5	214.18	296.58	216.44	238.17	464.94	288.72	348.83	349.05	418.8
	IgM RBD	0.5	0.5	0.5	0.5	7.743	0.5	0.5	0.5	0.5	0.5	257.66	46.15	355.12	292.97	510.71	519.06	440.57	186.03	188.24	99.53
	IgM S1	0.5	0.5	0.5	0.5	0.5	0.5	0.5	0.5	0.5	0.5	196.46	9.451	199.56	196.67	498.11	322.99	206.27	276.21	261.8	133.75
	IgM N	0.5	9.789	3.256	0.5	0.5	14.36	8.906	50.61	0.5	106.26	38.24	0.5	60.13	125.21	278.82	340.04	122.81	318.52	23.67	74.28

## Sheet: Figure 5
	FACS: gMFI Values
		COVID negative																		Moderate covid																		Severe COVID
		1	2	3	4	5	6	7	8	9	10	11	12	13	14	15	16	17	18	1	2	3	4	5	6	7	8	9	10	11	12	13	14	15	16	17	18	1	2	3	4	5	6	7	8	9	10	11	12
	IgG RBD	0.11	0.11	45	51	18.3	30.5	107	33.9	19.9	14.4	99	10	14.9	131.2	16.9	90	28.4	20.2	26.3	118	11	95	606	949	569	1504	76.5	49.6	1285	889	437	1197	854	1091	96.2	1552	4958	1149	933	338	1061	77	191	386	640.3	239	92	4498
	IgG S1	0.11	0.11	0.11	0.11	0.11	0.11	0.11	0.11	0.11	0.11	0.11	0.11	0.11	1.7	13.9	22	0.11	0.11	9.3	176	0.11	193	922	684	682	2294	99.5	15.6	2054	1147	444	1910	714	1721	108.2	2623	7889	1402	2183	113	1593	183	0.11	502	926.3	97	71	7340
	IgG N	69	2682	52	162	110.3	64.5	18	53.9	34.9	52.4	188	2684	367.9	59.2	41.9	391	561.4	69.2	149.3	2287	356	2266	163	845	774	3500	173.5	59.6	1982	1070	510	420	819	929	409.2	573	4205	3668	48	51	439	572	99	3830	972.3	121	2010	1048
	IgM RBD	0.11	0.11	0.11	0.11	0.11	0.11	0.11	0.11	38	0.11	0.11	0.11	0.11	0.11	38	34	4	0.11	0.11	480	18	112	138	81	101	207	545	247	92	79	172	759	115	267	263	64	1879	58	502	3	567	0.11	0.11	436	120	0.11	0.11	897
	IgM S1	0.11	0.11	0.11	0.11	0.11	0.11	0.11	0.11	0.11	0.11	0.11	0.11	0.11	0.11	0.11	0.11	0.11	0.11	0.11	664	0.11	0.11	170	181	156	101	570	209	218	0.11	128	963	72	484	0.11	176	1882	117	627	0.11	1005	0.11	0.11	788	91	4	0.11	834
	IgM RBD	188	0.11	626	0.11	627	0.11	0.11	0.11	0.11	0.11	623	78	100	714	389	488	182	681	0.11	315	0.11	0.11	424	0.11	157	829	0.11	0.11	1078	0.11	94	0.11	0.11	0.11	0.11	0.11	1749	0.11	0.11	0.11	12	0.11	0.11	46	1596	0.11	0.11	0.11
	ELISA: ODvalues
		COVID negative																		Moderate covid																		Severe COVID
		1	2	3	4	5	6	7	8	9	10	11	12	13	14	15	16	17	18	1	2	3	4	5	6	7	8	9	10	11	12	13	14	15	16	17	18	1	2	3	4	5	6	7	8	9	10	11	12
	IgG RBD	0.11	0.719	0.11	0.332	0.11	0.164	0.11	0.11	0.11	0.11	0.143	0.11	0.11	0.14	0.084	0.284	0.11	0.11	0.11	0.348	0.11	0.112	1.818	0.977	0.971	1.181	0.11	0.11	2.286	0.685	0.101	1.724	0.529	1.455	0.25	1.31	2.504	0.953	0.248	0.508	1.158	0.073	0.365	0.594	0.626	0.229	0.11	2.836
	IgG S1	0.11	0.361	0.11	0.152	0.11	0.11	0.11	0.11	0.11	0.11	0.11	0.11	0.11	0.11	0.036	1.02	0.11	0.11	0.11	0.457	0.11	0.129	2.313	1.547	0.813	2.028	0.11	0.11	2.899	1.316	0.17	2.355	0.427	1.577	0.127	2.425	2.771	1.292	1.644	0.289	2.469	0.154	0.36	0.687	0.999	0.115	0.11	2.891
	IgG N	0.793	0.838	0.11	0.533	0.226	0.22	0.115	0.11	0.11	0.11	1.3	1.408	0.283	0.354	0.135	1.55	0.692	0.174	0.282	2.461	1.92	1.321	0.187	1.267	1.735	2.138	0.229	0.119	2.188	2.061	1.807	0.74	0.644	2.18	0.425	2.007	2.418	2.209	0.042	0.092	0.749	1.92	0.172	2.381	1.828	0.268	0.593	2.266
	IgM RBD	0.37	0.241	0.32	0.578	0.35	0.441	0.511	0.332	0.282	0.265	0.322	0.242	0.344	0.435	0.478	1.277	0.367	0.275	0.358	2.034	0.79	0.612	1.545	1.763	1.146	0.875	1.804	1.713	1.392	1.117	0.697	2.419	0.772	1.442	0.65	1.237	2.865	1.605	1.846	0.527	2.362	0.367	0.213	1.337	1.046	0.745	0.759	2.554
	IgM S1	0.197	0.121	0.146	0.22	0.11	0.119	0.224	0.174	0.11	0.11	0.124	0.11	0.11	0.116	0.116	1.346	0.163	0.163	0.336	1.552	0.513	0.444	0.887	1.201	0.9	0.576	1.323	1.056	1.159	0.92	0.388	2.507	0.614	1.38	0.413	0.989	3.159	1.523	1.685	0.239	2.182	0.188	0.09	1.633	1.004	0.694	0.411	2.56
	IgM RBD	0.371	0.206	0.836	0.318	0.913	0.335	0.354	0.319	0.163	0.432	0.385	0.289	0.726	1.093	0.876	1.747	0.785	1.025	0.116	1.021	1.117	0.512	1.105	0.64	0.827	1.977	0.561	0.311	2.082	0.988	1.659	0.42	0.282	0.719	0.427	0.906	2.688	0.282	0.136	0.355	0.504	0.517	0.11	0.777	1.644	0.524	0.411	1.029
[truncated: 4 more columns]

## Sheet: Figure 6
gMFI values		IgG RBD				IgG S1				IgG N
		COVID negative	Convalescent COVID			COVID negative	Convalescent COVID			COVID negative	Convalescent COVID
		0.1	733.3			0.1	1420.3			69	1870.3
		0.1	900			0.1	1505			2682	502
		45	2701			0.1	4530			52	1205
		51	1314			0.1	1881			162	409
		18.3	1536			0.1	3470			110.3	668
		30.5	1485			0.1	1768			64.5	845
		107	1434			0.1	2396			18	932
		33.9	1307			0.1	2241			53.9	609
		19.9	2487			0.1	3983			34.9	882
		14.4	945.1			0.1	1572.1			52.4	1106.1
		99	862			0.1	1704			188	492
		10	1644			0.1	2326			2684	1564
		14.9	1506			0.1	2897			367.9	1310
		131.2	1442			1.7	2166			59.2	1285
		16.9	635			13.9	1078			41.9	1138
		90	1000.1			22	1374.1			391	1686.1
		28.4	1260			0.1	2165			561.4	1657
		20.2	2257			0.1	4290			69.2	1520
			687				1796				885
			200				419				3209
		IgM RBD				IgM S1				IgM N
		COVID negative	Convalescent COVID			COVID negative	Convalescent COVID			COVID negative	Convalescent COVID
		0.11	68			0.11	25			188	345
		0.11	119			0.11	67			0.11	15
		0.11	205			0.11	138			626	714
		0.11	0.11			0.11	0.11			0.11	0.11
		0.11	0.11			0.11	0.11			627	0.11
		0.11	0.11			0.11	0.11			0.11	0.11
		0.11	61			0.11	0.11			0.11	147
		0.11	0.11			0.11	0.11			0.11	0.11
		38	242			0.11	67			0.11	237
		0.11	28			0.11	10			0.11	1
		0.11	102			0.11	103			623	0.11
		0.11	299			0.11	162			78	2978
		0.11	0.11			0.11	0.11			100	0.11
		0.11	0.11			0.11	0.11			714	0.11
		38	0.11			0.11	0.11			389	0.11
		34	44			0.11	233			488	164
		4	0.11			0.11	0.11			182	0.11
		0.11	47			0.11	214			681	0.11
			0.11				169				0.11
			71				0.11				7

## Sheet: Figure 7
		inhibition %
		PreCovid	Seroprevalent (-)	Seropositive acute	Seropositive convalescent
		9.02	-7.11	95.66	54.79
		1.06	6.53	64.25	90.9
		-15.57	2.77	83.51	83.72
		-9.46	6.18	96.09	78.96
		-5.91	14.21	95.45	90.26
		3.62	11.29	22.88	82.87
		8.17	35.89	62.12	88.98
		6.32	11.08	73.35	71.85
		12.57	-1.57	93.6	86.78
		7.24		95.88	71.71
		-17.07		96.16	95.66
				90.33	79.17
				82.8	88.84
				92.96	95.88
				96.3	71.92
				93.53	50.1
				40.51	72.71
				90.62	92.75
				96.38	91.61
				87.63	35.82
				76.54
				90.19
				78.89
				70.72
				70.29
				95.17
				94.67
				90.83
				80.52
				81.02
				75.69
				67.02
				96.16
				90.55
				94.95
				92.47
				95.74

## Sheet: Figure 7 correlations
Correlations
	IgG RBD			IgG S1				IgG N
	gMFI	inhibition %		gMFI	inhibition %			gMFI	inhibition %
	1588.5	95.66		3199.5	95.66			530.5	95.66
	2220.5	64.25		2895.5	64.25			2100	64.25
	2315	83.51		2969	83.51			816	83.51
	3534	96.09		4938	96.09			848.5	96.09
	1481	95.45		1649	95.45			275	95.45
	38.5	22.88		0	22.88			47	22.88
	674	62.12		612	62.12			1619.5	62.12
	1411.5	73.35		2510.5	73.35			663.5	73.35
	926	93.6		2369.5	93.6			269.5	93.6
	1603	95.88		2669	95.88			431.5	95.88
	1337	96.16		2618.5	96.16			447.5	96.16
	1386.5	90.33		2725.5	90.33			160	90.33
	1926	82.8		2641.5	82.8			0	82.8
	1678.5	92.96		2509.5	92.96			435.5	92.96
	1326	96.3		2119	96.3			223.5	96.3
	2096	93.53		3217	93.53			418	93.53
	814.5	40.51		342.5	40.51			752.5	40.51
	2595.5	90.62		3433	90.62			584	90.62
	2300	96.38		3032	96.38			1271	96.38
	601	87.63		1244	87.63			395	87.63
	280	76.54		433.5	76.54			349.5	76.54
	1234.5	90.19		2763.5	90.19			751.5	90.19
	733.3	54.79		1420.3	54.79			1870.3	54.79
	900	90.9		1505	90.9			502	90.9
	2701	83.72		4530	83.72			1205	83.72
	1314	78.96		1881	78.96			409	78.96
	1536	90.26		3470	90.26			668	90.26
	1485	82.87		1768	82.87			845	82.87
	1434	88.98		2396	88.98			932	88.98
	1307	71.85		2241	71.85			609	71.85
	2487	86.78		3983	86.78			882	86.78
	945.1	71.71		1572.1	71.71			1106.1	71.71
	862	95.66		1704	95.66			492	95.66
	1644	79.17		2326	79.17			1564	79.17
	1506	88.84		2897	88.84			1310	88.84
	1442	95.88		2166	95.88			1285	95.88
	635	71.92		1078	71.92			1138	71.92
	1000.1	50.1		1374.1	50.1			1686.1	50.1
	1260	72.71		2165	72.71			1657	72.71
	2257	92.75		4290	92.75			1520	92.75
	687	91.61		1796	91.61			885	91.61
	200	35.82		419	35.82			3209	35.82
	4958	78.89		7889	78.89			4205	78.89
	1149	70.72		1402	70.72			3668	70.72
	640.3	70.29		926.3	70.29			972.3	70.29
	4498	95.17		7340	95.17			1048	95.17
	2718	94.67		5096	94.67			1557	94.67
	3770	90.83		6312	90.83			1794	90.83
	3394	80.52		5069	80.52			2396	80.52
	606	75.69		922	75.69			163	75.69
	949	67.02		684	67.02			845	67.02
	1504	96.16		2294	96.16			3500	96.16
	1285	90.55		2054	90.55			1982	90.55
	1197	94.95		1910	94.95			420	94.95
	2295	92.47		3943	92.47			951	92.47
	1350	95.74		2604	95.74			1546	95.74

## Sheet:  Supp 2 FACS
gMFI Values
	IgG RBD			IgG S1			IgG N			IgM RBD			IgM S1			IgM N
	PreCOVID	COVID		PreCOVID	COVID		PreCOVID	COVID		PreCOVID	COVID		PreCOVID	COVID		PreCOVID	COVID
	14	64.5		775	0.11		841	50.5		18	59.5		0.11	0.11		46.5	10
	0.11	25.5		0.11	0.11		24	2827.5		24.5	32		0.11	14		72.5	398
	16	130		0.11	396.5		68	54.5		47.5	831.5		0.11	752.5		25	45
	147	11		173.5	0.11		62	744.5		27	0.11		0.11	0.11		51.5	15
	19.5	1588.5		0.11	3199.5		41.5	530.5		64.5	275		0.5	568.5		97	22
	0.5	2220.5		0.11	2895.5		437	2100		0.11	0.11		0.11	1		6	0.11
	0.11	2315		0.11	2969		29	816		36	734		0.11	1347.5		216	279.5
	1	3534		0.11	4938		276	848.5		20	299		0.11	449.5		22.5	242
	0.11	1481		0.11	1649		415	275		1	616.5		0.11	1086.5		15	442.5
	10	14		0.11	0.11		75	45.5		25	23		0.11	0.11		6	82.5
	0.11	2315.5		0.11	3181		65.5	794		16	18		5	9		24.5	0.11
	0.11	38.5		356	0.11		187.5	47		17.5	11		0.11	0.11		14.5	39.5
	0.11	13.5		0.11	13		3	183		11.5	0.11		0.11	0.11		118.5	0.11
	3	674		0.11	612		331	1619.5		25	293		0.5	102.5		62	0.11
	0.11	1411.5		0.11	2510.5		22	663.5		20.5	1880.5		0.11	1846		76	1442.5
	3	926		0.11	2369.5		721	269.5		25.5	98		0.11	251		148	39.5
	0.11	1603		0.11	2669		36.5	431.5		15	357.5		54	477		34	89.5
	11	55.5		0.11	110		192	384.5		240.5	232		98.5	154		132	319
	1	1009		0.11	1354.5		148	1852.5		10	87.5		0.11	66		52.5	0.11
	7	3		0.11	0.11		30	68		62.5	35		1	9.5		91	122.5
	0.11	1337		0.11	2618.5		0.11	447.5		20.5	28		0.11	36		49.5	43
	4.5	1386.5		0.11	2725.5		15.5	160		9.5	155.5		0.11	367.5		19	153.5
	0.11	1926		0.11	2641.5		13.5	0.11		16	134		0.11	231		56	0.11
	3	114.5		0.11	46.5		183.5	0.11		29.5	0.11		0.11	0.11		12.5	186
	8	1678.5		0.11	2509.5		21.5	435.5		18.5	855.5		0.11	1180.5		1	33
	12.5	335.5		0.11	524		27	1370.5		4	44		0.11	19.5		59	77
	0.11	1326		0.11	2119		35	223.5		16.5	63		0.11	80		62.5	0.11
	8	633.5		113.5	1208.5		41	330		3	99.5		0.11	109.5		20.5	65
	29.5	2096		53	3217		164	418		18.5	84		0.11	91		57.5	11
	1.5	814.5		140	342.5		261.5	752.5		0.5	0.11		0.11	394		13.5	0.11
	2.5	0.11		0.11	0.11		2848	30		16.5	18		0.11	0.11		28	25
	12.5	2595.5		0.11	3433		47.5	584		11	212.5		0.11	288		19.5	0.11
	6	7.5		0.11	0.11		28.5	39		0.11	12.5		0.11	0.11		9.5	75.5
	0.11	2300		0.11	3032		482	1271		0.11	17		0.11	69.5		0.11	4.5
	27.5	63		0.11	40.5		17	79.5		36	15		0.11	0.11		8.5	14
	6	0.11		0.11	14		22	295		12.5	50.5		0.11	38		227.5	0.11
	0.11	601		0.11	1244		16.5	395		619.5	293		189.5	382		198.5	133.5
	0.11	13		0.11	0.11		26.5	16.5		13.5	8		0.11	0.11		29.5	39.5
	0.11	280		0.11	433.5		102	349.5		0.11	226.5		0.11	322.5		27.5	75
	2	1234.5		0.11	2763.5		42.5	751.5		18	2		0.11	0.11		20.5	15
	0.11	0.11		20	0.11		24	38		12.5	61.5		0.11	106		34.5	150.5
	4	57.5		0.11	36.5		26	302.5		23	39		0.11	28		46	517.5
	9	93		0.11	196.5		94	500		17			0.11			16.5
	13.5			0.11			87			35.5			0.11			0.11
	11			6.5			31.5			23			0.11			83
	3			2.5			23			14			0.11			233.5
	4.75			0.11			25.75			40			0.11			11
	6.5			0.11			20.5			14			0.11			112
	5.5			24			106.5			149.5			112			185

## Sheet: Supp 2 ELISA
	IgG RBD					IgG S1					IgG N					IgM RBD			IgM S1			IgM N
	Precovid		Covid			PreCovid		Covid			PreCovid		Covid			Precovid	Covid		PreCovid	Covid		PreCovid	Covid
	0	0	0.035	0.049		0.248	0.343	0.0245	0.0225		0.561	0.514	0.366	0.335		0.0535	0.6955		0.1655	0.4465		0.498	0.026
	0.0435	0.0495	0.035	0.053		0.014	0.021	0.0255	0.0285		0.054	0.06	2.907	2.653		0.2145	0.3235		0.2505	0.2255		0.244	0.446
	0.0895	0.0675	0.521	0.654		0.046	0.087	0.4745	0.5895		0.24	0.373	0.524	0.499		0.1745	1.4835		0.2835	1.3015		0.119	0.062
	0.0795	0.0995	2.52	2.778		0.044	0.06	2.5955	2.5355		0.139	0.155	3.114	2.896		0.3385	1.3325		0.2345	1.5265		0.349	0.425
	0.0335	0.0365	2.917	2.884		0.018	0.022	2.7305	2.7785		0.007	0.011	2.829	2.798		0.3495	1.1775		0.3045	1.3075		0.255	0.059
	0.0085	0.0095	2.561	2.67		0.005	0.015	2.3525	2.1575		0.389	0.341	1.913	2.038		0.3915	0.7115		0.3335	0.5475		0.135	0.007
	0.0035	0.0085	2.722	2.732		0.005	0.006	2.5115	2.6205		0.18	0.183	2.631	2.655		0.1725	1.2095		0.3085	1.4285		0.522	1.163
	0.0005	0.0045	1.831	2.192		0.003	0.006	1.6155	1.8705		0.324	0.375	1.466	1.55		0.4545	2.1535		0.4485	1.9415		0.277	0.687
	0.0125	0.0165	0	0.009		0.008	0.015	0.0275	0.0215		0.167	0.158	0.738	0.616		0.3425	0.1335		0.3345	0.0305		0.361	0.128
	0.0055	0.0035	0.308	0.306		0.008	0.007	0.2175	0.2425		0.031	0.033	0.842	0.588		0.6065	0.1395		0.3965	0.0665		0.252	0
	0.0085	0.0115	1.8	1.733		0.004	0.005	0.9705	1.2285		0.184	0.275	2.015	2.103		0.2625	0.7145		0.4515	0.5885		0.149	0.061
	0.0015	0.0005	0.011	0.007		0.051	0.107	0.0095	0.0075		0.356	0.245	0.582	0.374		0.1805	0.4345		0.0765	0.3955		0	0.2
	0.0085	0.0075	2.672	2.69		0.01	0.006	2.7695	2.6735		0.122	0.154	2.863	2.82		0.2065	1.4195		0.1665	2.0295		0.272	1.588
	0.0215	0.0215	2.93	2.929		0.011	0.007	2.6775	2.5825		0.166	0.354	2.901	2.796		0.2055	1.4835		0.2905	1.7745		0.178	1.219
	0.0235	0.0115	2.716	2.939		0.014	0.008	2.3455	2.3915		0.022	0.035	2.719	2.508		0.3345	0.7815		0.3095	1.2825		0.122	0.462
	0.0165	0.0285	2.595	2.616		0.011	0.061	2.3645	2.1965		0.379	0.45	2.274	2.056		0.4275	1.6605		0.4505	1.3135		0.136	1.255
	0	0	0.039	0.055		0.005	0.003	0.0645	0.0855		0.069	0.094	1.058	1.238		0.0975	0.7835		0.2335	0.6865		0.197	0.541
	0.0205	0.0105	0.843	0.825		0.005	0.001	0.8995	0.8315		0.323	0.403	1.858	1.828		0.5865	1.0635		0.5415	0.8895		0.459	0.109
	0.0885	0.0725	0.041	0.031		0.034	0.03	0.0235	0.0395		0.396	0.503	0.43	0.547		0.3355	0.3815		0.4125	0.1695		0.269	0.388
	0.0015	0.0355	1.834	1.954		0.04	0.054	1.8565	1.5895		0.262	0.41	2.836	2.793		0.7105	0.8305		0.4085	1.0555		0.095	0
	0.0245	0.0295	2.648	2.445		0.013	0.013	2.6135	2.7755		0.023	0.02	2.337	2.282		0.3155	0.5815		0.1745	0.6125		0.191	0.971
	0.0055	0.0025	2.409	2.322		0.007	0.015	2.5485	2.2965		0.02	0.031	2.698	2.453		0.6145	1.0235		0.4515	1.3275		0.222	1.715
	0.0315	0.0335	2.641	2.441		0.027	0.026	2.2115	2.1075		0.088	0.103	2.468	2.241		0.0655	1.3275		0.1805	1.4005		0.251	0.651
	0.0215	0.0485	0.025	0.016		0.027	0.034	0.0165	0.0155		0.308	0.329	0.019	0.031		0.2225	0.3615		0.3275	0.3135		0.036	0
	0	0	2.835	2.665		0.001	0.005	2.4765	2.6105		0.114	0.097	2.293	2.332		0.1085	1.0805		0.2595	1.1385		0.035	0.379
	0.0125	0.0035	0.041	0.033		0.011	0.006	0.0145	0.0115		0.232	0.219	0.405	0.278		0.2625	0.8305		0.2945	0.5545		0.4	0.119
	0.0435	0.0275	2.651	2.777		0.004	0.007	2.5005	2.7755		0.012	0.017	2.6	2.46		0	1.0485		0.0495	1.1175		0.188	0.115
	0.0095	0.0105	1.618	1.646		0.153	0.119	1.2485	1.3465		0.126	0.144	1.579	1.899		0.0725	0.6835		0.1665	0.7495		0	0.341
	0.0245	0.0115	0.001	0.001		0.055	0.051	0.0395	0.0475		0.192	0.257	0.231	0.205		0.2895	0.1325		0.3705	0.0975		0	0.195
	0.0125	0.0005	0.75	0.731		0.071	0.069	0.6555	0.9215		0.247	0.141	2.069	2.324		0.2555	1.0245		0.2735	0.6675		0.022	0.854
	0.0075	0.0045	1.711	1.73		0.062	0.079	1.6375	1.5975		0.297	0.554	2.086	2.066		0.5145	0.8995		0.3285	0.8215		0.056	0.379
	0.0685	0.0785	1.839	1.879		0.024	0.026	2.2335	2.1825		0.154	0.166	1.917	2.091		0.4125	0.8775		0.4405	1.0085		0.287	0.349
	1.1505	1.0885	0.116	0.153		0.716	0.636	0.0565	0.0615		0.031	0.039	0.259	0.281		0.6995	0.2655		0.6125	0.2125		0.112	0.071
	0.1095	0.1055	0	0.005		0.306	0.061	0.0085	0.0125		0.408	0.451	0.35	0.181		0.4215	0.6425		0.3955	0.3825		0.198	0.244
	0.3755	0.4085	1.572	1.646		0.359	0.165	1.5235	1.5685		0.12	0.1	2.439	2.405		0.1855	1.1255		0.2375	1.2875		0.128	1.543
	0	0.0025	0.118	0.101		0.187	0.012	0.1095	0.1425		0.076	0.066	2.519	2.181		0.3395	0.5225		0.2875	0.4955		0.196	0.136
	0.0365	0.0345	0.007	0		0.75	0.632	0.0145	0.0185		0.139	0.12	0.107	0.099		0.6545	0.6565		0.4715	0.4585		0	0.116
	0.0225	0.0245	1.585	1.526		0.18	0.009	1.0715	1.2245		0.195	0.099	0.34	0.305		0.2425	1.2275		0.1945	1.2835		0	0.462
	0.0485	0.0525	1.412	1.247		0.254	0.031	1.1615	1.5015		0.141	0.129	2.406	2.386		0.1465	0.2905		0.1705	0		0	0
	0.0135	0.0075	0	0		0.076	0.009	0.0055	-0.0015		0.18	0.226	0.092	0.072		0.1195	0.6845		0.0605	0.53		0.104	0.53
	0	0	0.135	0.149		0.169	0.144	0.0685	0.0755		0.068	0.077	0.693	0.81		0.3285	0.5575		0.2635	1.388		0.308	1.388
	0.0265	0.0155	0.095	0.103		0.001	0.004	0.2325	0.2445		0.109	0.169	2.04	2.095		0.3045	0.2935		0.2675	0.253		0.268	0.253
	0.1685	0.1755	0	0.002		0.067	0.124	0.0055	0.0035		0.084	0.082	0.228	0.157		0.0815			0.1515	0.4635		0.084	0.017
	0.0045	0.0075				0.01	0.02				0.245	0.245				0.2105			0.0995			0
	0.4595	0.5145				0.015	0.006				0.293	0.223				0.4185			0.4005			0
	0.5505	0.2795				0.103	0.127				0.262	0.209				0.0385			0.0965			0.133
	0.0165	0.0265				0.012	0.013				0.283	0.166				0			0.0475			0
	0.0465	0.0685				0.035	0.025				0.171	0.163				0.1805			0.2665			0.216
	0.0055	0.0095				0.015	0.02				0.06	0.062				0.1575			0.1235			0.333
	0.0585	0.0755				0.014	0.031				0.116	0.169				0.4175			0.3705			0.14

## Sheet: Supp.3
		OD values				gMFI values
		229E	NL63			RBD IgG	S1 IgG	N IgG
		1.37	0.66			14	775	841
		0.82	0.42			0.11	0.11	24
		0.93	1.02			16	0.11	68
		1.15	0.99			147	173.5	62
		1.18	1.04			19.5	0.11	41.5
		1.73	1.3			0.5	0.11	437
		1.16	0.32			0.11	0.11	29
		1.25	0.48			1	0.11	276
		1.41	0.82			0.11	0.11	415
		0.2	0.67			10	0.11	75
		0.59	0.77			0.11	0.11	65.5
		0.19	0.43			0.11	356	187.5
		1.15	1.19			0.11	0.11	3
		1.02	1.17			3	0.11	331
		1.26	0.96			0.11	0.11	22
		1.06	0.45			3	0.11	721
		1.17	0.46			0.11	0.11	36.5
		1.15	0.83			11	0.11	192
		0.78	1.11			1	0.11	148
		1.01	1			7	0.11	30
		0.84	0.46			0.11	0.11	0.11
		1.03	0.39			4.5	0.11	15.5
		1.35	0.77			0.11	0.11	13.5
		1.19	0.66			3	0.11	183.5
		1.26	0.69			8	0.11	21.5
		0.94	0.03			12.5	0.11	27
		1	0.21			0.11	0.11	35
		1.15	0.74			8	113.5	41
		1.25	1			29.5	53	164
		0.81	0.17			1.5	140	261.5
		1.14	0.32			2.5	0.11	2848
		1.08	0.6			12.5	0.11	47.5
		0.9	0.33			6	0.11	28.5
		0.55	0.35			0.11	0.11	482
		0.78	0.69			27.5	0.11	17
		0.98	0.89			6	0.11	22
		1.11	0.65			0.11	0.11	16.5
		1.27	0.79			0.11	0.11	26.5
		0.94	0.26			0.11	0.11	102
		1.24	0.84			2	0.11	42.5
		1.17	0.86			0.11	20	24
		1.13	0.92			4	0.11	26
		1.25	1			9	0.11	94
		1	0.15			13.5	0.11	87
		1.03	0.34			11	6.5	31.5
		0.9	0.47			3	2.5	23
		1.32	0.57			4.75	0.11	25.75
		0.92	0.79			6.5	0.11	20.5
		0.77	0.14			5.5	24	106.5
		0.72	0.09			25.5	0.11	2827.5
		1.03	0.74			55.5	110	384.5
		0.66	0.22			0.11	14	295
		0.54	0.18			93	196.5	500
		0.98	0.01			0.11	0.11	69
		0.97	0.34			0.11	0.11	2682
		1.12	0.12			45	0.11	52
		0.03	0.03			51	0.11	162
		0.74	0.04			18.3	0.11	110.3
		0.52	0.51			30.5	0.11	64.5
		0.76	0.22			107	0.11	18
		1	1.11			33.9	0.11	53.9
		0.73	0.24			19.9	0.11	34.9
		1.44	0.3			14.4	0.11	52.4
		1.25	0.63			99	0.11	188
		1.33	0.91			10	0.11	2684
		0.83	0.13			14.9	0.11	367.9
		1	0.56			131.2	1.7	59.2
		1.1	0.28			16.9	13.9	41.9
		1.08	0.26			90	22	391
		0.82	0			28.4	0.11	561.4
		1.35	0.97			20.2	0.11	69.2
		1.16	0.59			30	0.11	212
		1.11	0.07			26.3	9.3	149.3
		1	0.07			11	0.11	356
		0.49	0.9			92	71	2010
		0.81	1.21			32	41	708
		1.1	0.79			71.2	23.2	130.2
		0.43	0.65			48	0.11	1149
		0.28	0.24			18	0.11	2095
